# Supplementary material for: Distinguishing Alzheimer’s Disease Patients and Biochemical Phenotype Analysis Using a Novel Serum Profiling Platform: Potential Involvement of the VWF/ADAMTS13 Axis
Source: Brain Sci. 2021 Apr 30;11(5):583. doi: 10.3390/brainsci11050583 (PMC8145311; doi:10.3390/brainsci11050583)
Supplement: Supplementary file 1 [file brainsci-11-00583-s001.zip]

Archive with 3 entries (3 files):
- Supplement S1_hanas.pdf
- Supplement S2_hanas.pdf
- Supplement S3_hanas.pdf
